# Supplementary material for: Climatic and socio-economic factors supporting the co-circulation of dengue, Zika and chikungunya in three different ecosystems in Colombia
Source: PLoS Negl Trop Dis. 2021 Mar 11;15(3):e0009259. doi: 10.1371/journal.pntd.0009259 (PMC7987142; doi:10.1371/journal.pntd.0009259)
Supplement: S4 Table — The results of the anova and post-hoc Tukey analysis conducted on the climate parameteres to test for differences between municipalites. (XLSX) [file pntd.0009259.s004.xlsx]

## Sheet: S4_Results
	ANOVA				Post-hoc Tukey Results
Variable	df	SS	F value	p value	p value
					Cúcuta - Bello	Moniquirá - Bello	Moniquirá - Cúcuta
Tmax	2	7204.65	1542.99	< 2.22e-16	3.1869e-12	3.42359e-12	3.1869e-12
Tmin	2	5856.18	3275.15	< 2.22e-16	3.1869e-12	3.1869e-12	3.1869e-12
Tavg	2	5785.24	3985.02	< 2.22e-16	3.1869e-12	0.00347787	3.1869e-12
Precipitation	2	207909	190.586	< 2.22e-16	3.1869e-12	3.21487e-12	3.21398e-12
Havg	2	43605.7	606.897	< 2.22e-16	3.1869e-12	3.1869e-12	3.1869e-12
WSMax	2	1664.85	5834.58	< 2.22e-16	3.1869e-12	3.1869e-12	3.1869e-12
WSMin	2	21.2883	725.198	< 2.22e-16	3.1869e-12	2.44912e-05	3.1869e-12
WSAvg	2	347.258	3233.74	< 2.22e-16	3.1869e-12	3.1869e-12	3.1869e-12
df = degrees of freedom
SS = sum of squares
Tmax = maximum temperature
Tmin = minimum temperature
Tavg = average temperature
Precipitation = total precipitation
Havg = average humidity
WSmax = maximum wind speed
WSmin = minimum wind speed
WSavg = average wind speed
